# Supplementary material for: Rutin-Loaded Nanovesicles for Improved Stability and Enhanced Topical Efficacy of Natural Compound
Source: J Funct Biomater. 2021 Dec 13;12(4):74. doi: 10.3390/jfb12040074 (PMC8704772; doi:10.3390/jfb12040074)
Supplement: Supplementary file 1 [file jfb-12-00074-s001.zip]

Archive with 1 entries (1 files):
- jfb-1482802-supplementary.pdf
